# Supplementary material for: Infections with Staphylococcus spp. in Children Undergoing Anticancer Therapy or Haematopoietic Cell Transplantation: A Nationwide Multicentre Study
Source: J Clin Med. 2025 Jul 22;14(15):5200. doi: 10.3390/jcm14155200 (PMC12346928; doi:10.3390/jcm14155200)
Supplement: Supplementary file 1 [file jcm-14-05200-s001.zip]

Archive with 1 entries (1 files):
- jcm-3735515-supplementary.pdf
